# Supplementary material for: High-Sensitivity Cardiac Troponin I in Apparently Healthy Blood Donors: Cross-Sectional Distribution and Discordance with Conventional Cardiovascular Risk Assessment Methods
Source: Diagnostics (Basel). 2026 Jul 15;16(14):2203. doi: 10.3390/diagnostics16142203 (PMC13407599; doi:10.3390/diagnostics16142203)
Supplement: Supplementary file 1 [file diagnostics-16-02203-s001.zip]

Archive with 1 entries (1 files):
- diagnostics-4422944-supplementary.pdf
